# Supplementary material for: Genome-wide analysis and expression profiling of glyoxalase gene families in soybean (Glycine max) indicate their development and abiotic stress specific response
Source: BMC Plant Biol. 2016 Apr 16;16:87. doi: 10.1186/s12870-016-0773-9 (PMC4833937; doi:10.1186/s12870-016-0773-9)
Supplement: Additional file 2: Table S1. — Pairwise identities between paralogous pairs of GLYI proteins from Soybean. Table S2. Percentage of identities between all GLYII proteins from Soybean. Table S5. Expression analysis of soybean GLYI and GLYII genes through RNA-seq data (XLS 40 kb) [file 12870_2016_773_MOESM2_ESM.xls]

## Sheet: Sheet1
Table S1 Pairwise identities between paralogous pairs of GLYI proteins from Soybean
Proteins	GmGLYI-1	GmGLYI-2	GmGLYI-3	GmGLYI-4	GmGLYI-5	GmGLYI-6	GmGLYI-7	GmGLYI-8	GmGLYI-9	GmGLYI-10	GmGLYI-11	GmGLYI-12	GmGLYI-13	GmGLYI-14	GmGLYI-15	GmGLYI-16	GmGLYI-17	GmGLYI-18	GmGLYI-19	GmGLYI-20	GmGLYI-21	GmGLYI-22	GmGLYI-23	GmGLYI-24
GmGLYI-1	100
GmGLYI-2	13.54	100
GmGLYI-3	62.72	13.02	100
GmGLYI-4	69.74	14.06	60.4	100
GmGLYI-5	67.3	12.5	93.92	68.82	100
GmGLYI-6	12.79	47.67	12.79	12.79	9.88	100
GmGLYI-7	67.86	12.5	68.21	71.43	62.74	11.05	100
GmGLYI-8	72.62	14.06	68.79	92.42	74.14	12.79	75.71	100
GmGLYI-9	13.48	56.03	14.89	13.48	12.06	90.78	6.38	13.48	100
GmGLYI-10	57.1	13.54	58.33	62.65	63.5	12.21	85	67.28	12.77	100
GmGLYI-11	92.2	14.06	63.87	71.1	67.68	13.95	66.79	73.99	14.18	57.72	100
GmGLYI-12	20	48.18	25.45	24.55	13.64	54.55	23.64	24.55	52.73	23.64	22.73	100
GmGLYI-13	13.54	98.96	13.54	14.58	13.02	47.67	12.5	14.58	56.03	13.54	14.06	49.09	100
GmGLYI-14	15.73	14.58	17.74	23.39	13.31	16.28	15.73	21.77	19.15	17.34	16.13	20.91	14.06	100
GmGLYI-15	18.88	15.62	19.74	27.04	15.88	16.86	18.88	24.46	18.44	20.17	18.45	22.73	15.62	62.66	100
GmGLYI-16	19.15	15.1	19.15	28.51	15.74	16.28	19.15	20.85	18.44	20	18.3	21.82	14.58	64.26	95.28	100
GmGLYI-17	14.67	51.09	13.59	15.22	9.78	51.16	13.04	15.22	58.16	14.13	15.76	50.91	52.17	17.93	16.85	16.3	100
GmGLYI-18	10.05	17.19	12.92	18.18	12.44	20.93	11.96	11.96	24.82	15.31	14.83	30.91	17.19	11.48	10.05	9.09	15.76	100
GmGLYI-19	14.97	49.1	12.57	12.57	9.58	65.27	11.98	12.57	65.96	11.38	13.77	51.82	49.1	17.37	22.75	20.96	52.69	19.16	100
GmGLYI-20	12.72	45.66	11.56	12.72	5.78	73.84	11.56	12.72	76.6	12.72	13.87	53.64	46.24	14.45	16.18	15.61	50.29	17.34	61.68	100
GmGLYI-21	64.46	13.54	66.9	71.08	63.88	12.21	85.36	75.96	5.67	98.26	64.81	23.64	13.54	17.34	19.74	20	14.13	15.31	11.38	12.14	100
GmGLYI-22	15.93	56.04	14.29	15.93	10.44	51.16	13.74	15.93	58.87	14.84	16.48	50.91	57.14	14.84	15.93	15.38	89.56	15.93	52.1	52.02	14.84	100
GmGLYI-23	18.93	17.71	13.11	21.36	12.14	20.35	15.05	18.45	24.11	15.53	13.59	30	17.71	11.17	9.22	7.77	15.76	85.92	19.16	17.34	15.53	15.93	100
GmGLYI-24	8.28	46.9	11.72	10.34	10.34	62.07	4.83	10.34	55.32	5.52	11.72	39.09	46.9	10.34	17.24	17.24	52.41	17.93	93.1	61.38	6.21	52.41	17.93	100

## Sheet: Sheet2
Table S2 Percentage of identities between all GLYII proteins from Soybean.
Proteins	GmGLYII-1	GmGLYII-2	GmGLYII-3	GmGLYII-4	GmGLYII-5	GmGLYII-6	GmGLYII-7	GmGLYII-8	GmGLYII-9	GmGLYII-10	GmGLYII-11	GmGLYII-12
GmGLYII-1	100
GmGLYII-2	51.26	100
GmGLYII-3	61.88	75.88	100
GmGLYII-4	38.12	34.17	28.29	100
GmGLYII-5	39.6	38.69	29.46	94.6	100
GmGLYII-6	22.28	32.16	18.22	16.83	16.77	100
GmGLYII-7	37.62	38.69	31.4	81.59	82.91	15.81	100
GmGLYII-8	81.68	80.9	71.32	39.15	41.09	28.29	38.76	100
GmGLYII-9	38.61	39.7	32.17	80.63	81.96	13.5	94.48	39.92	100
GmGLYII-10	12.7	24.34	14.29	25.4	24.87	83.6	21.69	24.34	23.81	100
GmGLYII-11	30.59	31.76	23.53	60	60	22.35	72.94	35.29	75.29	22.35	100
GmGLYII-12	6.93	9.05	11.24	7.3	6.96	13.26	8.21	8.14	8.28	19.58	25.88	100

## Sheet: Sheet3
Table S5 Expression analysis of soybean GLYI and GLYII genes through RNA-seq data.
Name	root	nodule	young_leaf	flower	one cm pod	pod shell 10DAF	pod shell 14DAF	seed 10DAF	seed 14DAF	seed 21DAF	seed 25DAF	seed 28DAF	seed 35DAF	seed 42DAF
GmGLYI-1	0	0	1	2	1	1	1	1	1	2	2	0	2	1
GmGLYI-2	1	10	7	20	12	17	20	0	0	2	12	7	10	2
GmGLYI-3	1	0	5	2	2	2	2	0	1	1	1	0	1	0
GmGLYI-4	3	4	11	5	5	6	3	1	1	2	1	1	2	1
GmGLYI-5	2	0	3	2	2	1	1	3	0	1	1	1	2	1
GmGLYI-6	29	90	1	98	13	22	22	20	26	26	18	8	25	11
GmGLYI-7	70	36	163	89	196	190	177	49	60	44	31	15	26	16
GmGLYI-8	8	4	21	11	7	6	5	1	2	3	4	2	4	3
GmGLYI-9	1	25	0	14	5	8	1	9	10	6	2	1	1	1
GmGLYI-10	7	2	13	15	18	19	18	14	15	12	18	14	33	31
GmGLYI-11	0	0	0	1	1	1	1	1	2	3	2	1	2	1
GmGLYI-12	0	0	0	0	0	0	0	0	0	0	0	0	0	0
GmGLYI-13	2	7	6	13	14	16	21	0	0	1	9	6	5	2
GmGLYI-16	5	7	10	9	10	10	8	3	4	5	4	2	4	2
GmGLYI-17	2	4	4	11	11	27	30	1	2	1	1	1	1	0
GmGLYI-18	1	0	6	3	2	2	4	1	0	0	0	0	0	0
GmGLYI-19	3	0	0	9	1	1	0	0	1	0	0	0	0	0
GmGLYI-20	86	199	0	80	3	2	0	1	4	6	1	0	0	0
GmGLYI-21	24	14	31	22	34	32	37	30	35	23	26	22	40	25
GmGLYI-22	0	1	1	0	1	2	1	16	20	5	2	1	1	0
GmGLYI-23	1	3	19	8	4	3	4	1	2	2	1	1	2	1
GmGLYI-24	0	0	0	11	0	0	0	0	1	0	1	0	0	0
